# Supplementary material for: Development of Bio-Based Benzoxazine V-fa/PEG/Carbon Black Composites: Thermal and Mechanical Properties
Source: Polymers (Basel). 2025 Oct 16;17(20):2776. doi: 10.3390/polym17202776 (PMC12567345; doi:10.3390/polym17202776)
Supplement: Supplementary file 1 [file polymers-17-02776-s001.zip]

Archive with 1 entries (1 files):
- polymers-3915195-supplementary.pdf
